# Supplementary material for: No phenotypic or genotypic evidence for a link between sleep duration and brain atrophy
Source: Nat Hum Behav. 2023 Oct 5;7(11):2008–22. doi: 10.1038/s41562-023-01707-5 (PMC10663160; doi:10.1038/s41562-023-01707-5)
Supplement: Supplementary file 5 — Tables of the instrumental variables for the MR analysis (ICV → sleep duration). [file 41562_2023_1707_MOESM5_ESM.csv]

SNP	effect_allele.exposure	effect_allele.outcome	other_allele.outcome	beta.exposure	beta.outcome	eaf.exposure	eaf.outcome	se.outcome	samplesize.outcome	pval.outcome	outcome	chr.exposure	pos.exposure	samplesize.exposure	se.exposure	pval.exposure	exposure
rs10836096	G	G	A	0.0433677	-0.00105245	0.199793	0.196999	0.00284531	326224	0.71	SleepDur	11	1557767	29155	0.00849749	3.35363e-07	ICV
rs11175916	A	A	G	0.105241	0.00790072	0.0270126	0.03064	0.00668555	326224	0.22	SleepDur	12	66170639	28919	0.0207914	4.17941e-07	ICV
rs117208012	T	T	C	-0.115487	0.00328963	0.0197927	0.021252	0.00785069	326224	0.7	SleepDur	16	347063	29155	0.0229292	4.76492e-07	ICV
rs11759026	G	G	A	0.0825874	0.00248119	0.22865	0.227197	0.00271359	326224	0.36	SleepDur	6	126792095	28860	0.00813206	3.43004e-24	ICV
rs12206094	T	T	C	-0.0370637	-0.0042993	0.278605	0.279283	0.0025232	326224	0.084	SleepDur	6	108906200	29015	0.00749326	7.60725e-07	ICV
rs12373168	C	C	A	-0.0693889	-0.0157731	0.220921	0.225735	0.00270688	326224	5,00E-09	SleepDur	17	43924337	29122	0.00816361	1.98891e-17	ICV
rs12449730	A	A	G	0.0463599	0.00343605	0.171498	0.172481	0.0030034	326224	0.24	SleepDur	17	27881366	29042	0.00904738	3.00847e-07	ICV
rs13078126	C	C	A	-0.0389738	0.00520172	0.374506	0.384731	0.00232399	326224	0.026	SleepDur	3	190648889	29065	0.00685935	1.34518e-08	ICV
rs151057105	T	T	C	0.0878603	0.00486631	0.0922529	0.094095	0.0038985	326224	0.2	SleepDur	7	54944920	28867	0.0117855	9.24316e-14	ICV
rs1628768	C	C	T	0.0414371	0.00829152	0.228783	0.235016	0.00267582	326224	0.0019	SleepDur	10	105012994	28889	0.0080845	2.98655e-07	ICV
rs17035310	T	T	C	0.051438	-0.00361068	0.124355	0.124683	0.00343265	326224	0.28	SleepDur	4	106064754	29033	0.0103173	6.21174e-07	ICV
rs17153702	T	T	C	0.134594	-0.00420782	0.0160884	0.015748	0.00921635	326224	0.62	SleepDur	7	26515664	29036	0.0270685	6.65294e-07	ICV
rs1802669	A	A	G	-0.0401974	-0.0118091	0.340433	0.340536	0.00239182	326224	8.2e-07	SleepDur	10	21827796	29023	0.00712167	1.67324e-08	ICV
rs2524076	G	G	A	0.0364445	-0.00262251	0.414129	0.425594	0.00229129	326224	0.24	SleepDur	6	31243830	28996	0.00685865	1.08246e-07	ICV
rs2800712	G	G	A	0.0479315	0.00417953	0.150504	0.149636	0.00322438	326224	0.19	SleepDur	6	127378777	28147	0.00967519	7.31005e-07	ICV
rs35848181	A	A	G	-0.0685498	-0.00184976	0.252925	0.263239	0.00257577	326224	0.47	SleepDur	6	127118646	28797	0.00779775	1.56357e-18	ICV
rs3779381	G	G	A	0.0459641	-0.00282902	0.261265	0.259375	0.00258515	326224	0.27	SleepDur	7	120966790	29066	0.00776145	3.21418e-09	ICV
rs3782357	T	T	C	0.0433741	-0.000178407	0.391755	0.389076	0.00232431	326224	0.92	SleepDur	12	49427652	28996	0.00694867	4.37781e-10	ICV
rs384752	T	T	C	-0.0395402	0.00274515	0.49664	0.505342	0.00226548	326224	0.24	SleepDur	8	130877770	29028	0.00679975	6.1289e-09	ICV
rs4655022	T	T	C	0.0434539	0.00236169	0.228361	0.232334	0.00267621	326224	0.35	SleepDur	1	22432419	29094	0.0080252	6.18838e-08	ICV
rs55775495	C	C	T	0.0365753	-0.00417397	0.355392	0.354863	0.00236771	326224	0.075	SleepDur	2	198245965	28911	0.00711328	2.73848e-07	ICV
rs55829426	A	A	G	0.078162	0.00936695	0.0497365	0.051053	0.00517314	326224	0.079	SleepDur	9	136874341	28997	0.0155831	5.3119e-07	ICV
rs66988653	A	A	G	-0.0575543	0.013776	0.0995567	0.102842	0.00372677	326224	0.00022	SleepDur	3	136923815	29155	0.0114463	4.98053e-07	ICV
rs7259699	A	A	G	0.0452132	0.00568121	0.172198	0.173777	0.00300127	326224	0.06	SleepDur	19	4072146	28874	0.00912251	7.22812e-07	ICV
rs7297175	T	T	C	0.0435112	0.00474918	0.427906	0.431963	0.00228659	326224	0.035	SleepDur	12	56473808	29034	0.00686721	2.39139e-10	ICV
rs7658601	T	T	C	0.0441667	-0.000846862	0.18674	0.185177	0.00291212	326224	0.76	SleepDur	4	57781347	29145	0.00878792	5.04192e-07	ICV
rs7926413	G	G	A	-0.0397042	0.0011173	0.280786	0.286989	0.0025185	326224	0.69	SleepDur	11	68409890	28332	0.00771103	2.6361e-07	ICV
rs79736350	A	A	G	0.0903811	0.0111721	0.0355494	0.037714	0.00593345	326224	0.053	SleepDur	7	155666060	29155	0.0182457	7.32743e-07	ICV
rs8756	C	C	A	0.0481425	0.00190057	0.471265	0.484815	0.00226904	326224	0.37	SleepDur	12	66359752	29155	0.00686014	2.30443e-12	ICV
rs941721	C	C	T	-0.0349225	-4.9045e-05	0.398446	0.400185	0.00232223	326224	0.94	SleepDur	14	23443962	28526	0.0070256	6.70829e-07	ICV
rs9545541	C	C	T	0.0452498	0.00283466	0.1966	0.207445	0.00283601	326224	0.32	SleepDur	13	81298526	27957	0.00865923	1.74827e-07	ICV
rs9791676	T	T	C	-0.0391473	-0.000438151	0.249153	0.2589	0.00258797	326224	0.88	SleepDur	7	42092755	28959	0.00781466	5.49003e-07	ICV
rs9870377	G	G	A	0.0386013	-0.007511	0.491321	0.482628	0.00228278	326224	0.00084	SleepDur	3	136597120	28151	0.00690492	2.28642e-08	ICV
